# Supplementary material for: Self-Efficacy and Self-Care as Risk Factors for Ischemic Stroke: Development and Validation of a Nomogram
Source: J Clin Med. 2023 Aug 31;12(17):5665. doi: 10.3390/jcm12175665 (PMC10489054; doi:10.3390/jcm12175665)
Supplement: Supplementary file 1 [file jcm-12-05665-s001.zip]

Archive with 1 entries (1 files):
- jcm-2511063-SI.pdf
